# Supplementary material for: Genome-Wide Identification and Expression Analysis of the Ascorbate Oxidase Gene Family in Gossypium hirsutum Reveals the Critical Role of GhAO1A in Delaying Dark-Induced Leaf Senescence
Source: Int J Mol Sci. 2019 Dec 6;20(24):6167. doi: 10.3390/ijms20246167 (PMC6940856; doi:10.3390/ijms20246167)
Supplement: Supplementary file 1 [file ijms-20-06167-s001.zip]

Archive with 3 entries (2 files):
- Supplementary files_Resubmit_Proof/Supplementary Figures S1_resubmit_proof.doc
- Supplementary files_Resubmit_Proof/Supplementary Tables S1-S4 all_resubmit.doc
- Supplementary files_Resubmit_Proof/
